# Supplementary material for: Quinazoline Derivatives Designed as Efflux Pump Inhibitors: Molecular Modeling and Spectroscopic Studies
Source: Molecules. 2021 Apr 19;26(8):2374. doi: 10.3390/molecules26082374 (PMC8073189; doi:10.3390/molecules26082374)
Supplement: Supplementary file 1 [file molecules-26-02374-s001.zip]

Archive with 1 entries (1 files):
- molecules-1182818-supplementary.pdf
